# Supplementary material for: Onion-like multicolor thermally activated delayed fluorescent carbon quantum dots for efficient electroluminescent light-emitting diodes
Source: Nat Commun. 2024 Apr 8;15:3043. doi: 10.1038/s41467-024-47372-8 (PMC11001924; doi:10.1038/s41467-024-47372-8)
Supplement: Supplementary file 4 — Supplementary Data 1 [file 41467_2024_47372_MOESM4_ESM.xlsx]

## Sheet: Figure 5d
	Supplementary Data 1
		Symbol	X	Y	Z
	Ground state	C	-2.88601	-2.42267	0.0002915
		C	-1.4795	-2.4273	0.000264
		C	-0.738047	-1.24983	6.37e-05
		CC	-1.43993	2e-07	-1.45e-05
		C	-2.87476	1e-07	-1.92e-05
		C	-3.57589	-1.23272	0.0001259
		C	0.738047	-1.24983	-6.46e-05
		C	-0.738047	1.24983	-6.16e-05
		C	0.738047	1.24983	5.76e-05
		C	1.43993	2e-07	1.38e-05
		C	1.4795	2.4273	0.0001989
		C	-1.4795	2.4273	-0.0002039
		C	-2.88601	2.42267	-0.0002611
		C	-3.57589	1.23272	-0.0001563
		H	-4.66283	1.21785	-0.000177
		H	-3.42063	3.36873	-0.0003784
		H	-3.42063	-3.36873	0.0004447
		H	-4.66283	-1.21785	0.000126
		C	1.4795	-2.4273	-0.0002648
		C	2.88601	-2.42267	-0.0002922
		C	3.57589	-1.23272	-0.0001258
		C	2.87476	-3e-07	2.19e-05
		H	3.42063	-3.36873	-0.0004487
		H	4.66283	-1.21785	-0.0001249
		C	2.88601	2.42267	0.000262
		H	3.42063	3.36873	0.0003862
		C	3.57589	1.23272	0.0001633
		H	4.66283	1.21785	0.0001886
		H	-0.97748	3.38827	-0.0002723
		H	0.97748	3.38827	0.0002615
		H	-0.977479	-3.38827	0.0004195
		H	0.977479	-3.38827	-0.0004179
		Symbol	X	Y	Z
	The first excited singlet state	C	-2.86333	-2.4412	0.000119
		C	-1.47519	-2.45578	0.0001087
		C	-0.721904	-1.2459	2.85e-05
		C	-1.42633	0	-1e-06
		C	-2.86275	0	-5.1e-06
		C	-3.55833	-1.23313	4.82e-05
		C	0.721904	-1.2459	-2.95e-05
		C	-0.721904	1.2459	-2.33e-05
		C	0.721904	1.2459	2.31e-05
		C	1.42633	-1e-07	1.9e-06
		C	1.47519	2.45578	8.45e-05
		C	-1.47519	2.45578	-8.71e-05
		C	-2.86333	2.4412	-0.0001077
		C	-3.55833	1.23313	-6.08e-05
		H	-4.6452	1.2233	-7.16e-05
		H	-3.4105	3.38018	-0.0001616
		H	-3.4105	-3.38018	0.0001856
		H	-4.6452	-1.2233	4.38e-05
		C	1.47519	-2.45578	-0.0001115
		C	2.86333	-2.4412	-0.0001192
		C	3.55833	-1.23313	-4.53e-05
		C	2.86275	0	7.3e-06
		H	3.4105	-3.38018	-0.0001866
		H	4.6452	-1.2233	-3.95e-05
		C	2.86333	2.4412	0.0001074
		H	3.4105	3.38018	0.0001586
		C	3.55833	1.23313	6.31e-05
		H	4.6452	1.2233	7.75e-05
		H	-0.966058	3.41173	-0.0001393
		H	0.966058	3.41173	0.0001333
		H	-0.966058	-3.41173	0.0002025
		H	0.966058	-3.41173	-0.0002097
		Symbol	X	Y	Z
	The first excited triplet state	C	-6.32e-05	2.8582	-2.44485
		C	-5.36e-05	1.479	-2.46188
		C	-1.51e-05	0.714575	-1.24426
		C	-6.7e-06	1.41881	-1e-07
		C	-1.18e-05	2.86018	-1e-07
		C	-3.59e-05	3.55552	-1.23046
		C	1.51e-05	-0.714575	-1.24426
		C	7.1e-06	0.714575	1.24426
		C	-7.1e-06	-0.714575	1.24426
		C	6.7e-06	-1.41881	-1e-07
		C	-3.47e-05	-1.479	2.46188
		C	3.47e-05	1.479	2.46188
		C	3.45e-05	2.8582	2.44485
		C	7e-06	3.55552	1.23046
		H	3.6e-06	4.64215	1.22037
		H	5.81e-05	3.4083	3.38212
		H	-9.52e-05	3.4083	-3.38212
		H	-3.81e-05	4.64215	-1.22037
		C	5.36e-05	-1.479	-2.46188
		C	6.32e-05	-2.8582	-2.44485
		C	3.59e-05	-3.55552	-1.23046
		C	1.18e-05	-2.86018	-1e-07
		H	9.52e-05	-3.4083	-3.38212
		H	3.81e-05	-4.64215	-1.22037
		C	-3.45e-05	-2.8582	2.44485
		H	-5.81e-05	-3.4083	3.38212
		C	-7e-06	-3.55552	1.23046
		H	-3.6e-06	-4.64215	1.22037
		H	7.07e-05	0.970695	3.41773
		H	-7.07e-05	-0.970695	3.41773
		H	-9.59e-05	0.970694	-3.41773
		H	9.59e-05	-0.970694	-3.41773
