# Supplementary material for: Onion-like multicolor thermally activated delayed fluorescent carbon quantum dots for efficient electroluminescent light-emitting diodes
Source: Nat Commun. 2024 Apr 8;15:3043. doi: 10.1038/s41467-024-47372-8 (PMC11001924; doi:10.1038/s41467-024-47372-8)
Supplement: Supplementary file 5 — Supplementary Data 2 [file 41467_2024_47372_MOESM5_ESM.xlsx]

## Sheet: Figure 5d
	Supplementary Data 2
		Symbol	X	Y	Z
	Ground state	C	0.367425	2.89374	-1.93841
		C	0.988179	1.609	-1.93719
		C	0.205466	0.434935	-1.84014
		C	-1.22131	0.540636	-1.70149
		C	-1.84088	1.81008	-1.69074
		C	-1.05672	2.99007	-1.84992
		C	0.824982	-0.85563	-1.91582
		C	-2.0271	-0.638995	-1.64911
		C	-1.4151	-1.90954	-1.68097
		C	0.0178765	-2.01643	-1.79459
		C	-2.22126	-3.08944	-1.64447
		C	-3.64842	-2.98524	-1.58828
		C	-4.25611	-1.6992	-1.61638
		C	-3.45867	-0.533033	-1.61311
		C	-4.07595	0.756027	-1.56262
		C	-3.27137	1.91844	-1.58279
		C	2.39685	1.51325	-2.2129
		C	2.98915	0.252192	-2.45325
		C	2.24837	-0.972711	-2.15679
		C	2.85112	-2.24459	-2.08488
		C	2.05128	-3.40458	-1.8422
		C	0.626622	-3.3	-1.78823
		C	-1.61317	-4.37234	-1.7059
		C	-0.163542	-4.4855	-1.68953
		C	-2.4393	-5.49485	-1.79651
		C	0.471211	-5.71758	-1.54213
		C	1.86438	-5.80684	-1.48751
		H	2.34456	-6.76258	-1.30476
		C	3.18873	2.71105	-2.29333
		C	1.14427	4.07497	-2.1422
		C	-3.88992	3.19658	-1.53159
		C	-5.28488	3.29838	-1.22362
		C	-5.50739	0.870176	-1.46617
		C	-5.68753	-1.59017	-1.71051
		C	-4.45557	-4.16273	-1.54834
		C	-3.12522	4.37876	-1.75909
		C	-5.84341	4.59106	-1.04605
		C	-1.69737	4.25134	-2.01417
		C	-6.0737	2.11506	-1.13145
		C	-6.3037	-0.321298	-1.71985
		C	2.60478	4.00314	-2.10781
		C	-6.49795	-2.77352	-1.71577
		C	-5.91278	-4.05069	-1.46145
		C	-3.81696	-5.39548	-1.71636
		C	2.63839	-4.67896	-1.64037
		C	-5.10006	5.72016	-1.30807
		C	-3.75812	5.61866	-1.69027
		C	0.464587	5.24686	-2.49022
		C	-0.916098	5.33517	-2.4232
		C	4.31661	-2.49291	-2.23155
		C	5.24181	-1.94189	-1.33845
		C	4.79646	-3.31616	-3.26286
		C	6.60265	-2.21409	-1.45028
		H	4.8845	-1.27364	-0.572225
		C	6.16015	-3.58351	-3.38633
		H	4.0921	-3.74462	-3.96845
		C	7.06775	-3.03902	-2.47534
		H	7.29539	-1.7825	-0.736349
		H	6.51199	-4.22125	-4.19168
		H	8.12747	-3.25767	-2.56231
		C	4.29948	0.241051	-3.02045
		C	4.57987	2.60528	-2.58306
		C	3.45407	5.12906	-1.98251
		C	5.39697	3.74578	-2.49474
		C	4.84551	4.95969	-2.15736
		C	5.08107	1.35843	-3.03913
		C	3.0213	6.50919	-1.62963
		C	2.14207	6.76252	-0.565304
		C	3.55955	7.60881	-2.31586
		C	1.83421	8.06325	-0.184353
		H	1.69514	5.93273	-0.0373778
		C	3.24093	8.91622	-1.94456
		C	2.38241	9.14983	-0.87188
		H	1.15838	8.22623	0.648396
		H	3.66476	9.74951	-2.49701
		H	2.13778	10.1653	-0.575553
		H	4.6892	-0.666318	-3.44653
		H	6.09142	1.31392	-3.43383
		H	6.46455	3.64601	-2.66416
		H	5.48795	5.82022	-2.01131
		H	-0.117165	-6.6168	-1.41252
		H	-2.00554	-6.47625	-1.94198
		H	3.70926	-4.76205	-1.57089
		H	-1.38801	6.2715	-2.69531
		H	-3.20172	6.52787	-1.86669
		H	-5.54807	6.70251	-1.19666
		H	-6.87003	4.68658	-0.722151
		H	-4.40121	-6.29854	-1.80018
		C	-7.43713	2.21195	-0.53813
		C	-8.4902	2.92973	-1.1242
		C	-7.66363	1.56942	0.688038
		C	-9.73992	2.98776	-0.508392
		H	-8.33282	3.42	-2.07993
		C	-8.91175	1.62795	1.30367
		H	-6.85022	1.02472	1.15246
		C	-9.95614	2.33587	0.706822
		H	-10.5474	3.53814	-0.981927
		H	-9.06697	1.11763	2.24982
		H	-10.9305	2.37999	1.18355
		C	-7.69621	-0.249584	-2.02047
		H	-8.15161	0.712794	-2.18778
		C	-7.91139	-2.65602	-1.8677
		C	-6.77196	-5.13279	-1.16474
		C	-8.46905	-1.37074	-2.10533
		H	-9.53001	-1.28998	-2.3223
		C	-8.72061	-3.80199	-1.75178
		H	-9.79292	-3.71124	-1.8971
		C	-8.1598	-4.99926	-1.36362
		C	-6.32019	-6.38471	-0.499232
		C	-5.77811	-6.30847	0.792118
		C	-6.48963	-7.64477	-1.08722
		C	-5.36578	-7.45975	1.45793
		H	-5.70909	-5.33975	1.27415
		C	-6.07488	-8.79871	-0.42081
		H	-6.92259	-7.71283	-2.08089
		C	-5.50173	-8.70947	0.848031
		H	-4.94709	-7.38087	2.45686
		H	-6.19784	-9.76784	-0.895043
		H	-5.1767	-9.60751	1.3642
		H	-8.79129	-5.85805	-1.1584
		H	1.02092	6.11101	-2.82
		H	4.22262	7.43564	-3.15761
		C	3.52678	-2.95955	1.62564
		C	4.18135	-1.69752	1.6691
		C	3.42953	-0.502073	1.64028
		C	1.99612	-0.551991	1.65557
		C	1.33499	-1.79766	1.67409
		C	2.09545	-3.00827	1.64397
		C	4.09665	0.760908	1.58321
		C	1.2374	0.658476	1.69892
		C	1.90643	1.90241	1.68897
		C	3.33934	1.95384	1.58554
		C	1.16956	3.11306	1.83852
		C	-0.257095	3.07198	1.92426
		C	-0.927392	1.81214	1.92979
		C	-0.192034	0.608688	1.83333
		C	-0.862088	-0.656293	1.90459
		C	-0.101674	-1.84763	1.7758
		C	5.61346	-1.64016	1.79022
		C	6.27686	-0.395821	1.78449
		C	5.52976	0.817724	1.49273
		C	6.14655	2.0297	1.12882
		C	5.40642	3.24625	1.20279
		C	4.00954	3.20503	1.5197
		C	1.85898	4.34955	1.99251
		C	3.2913	4.41853	1.73356
		C	1.11774	5.46886	2.38166
		C	3.96987	5.63226	1.63653
		C	5.31165	5.67489	1.2424
		H	5.79544	6.63712	1.10726
		C	6.37768	-2.85261	1.84004
		C	4.29062	-4.16678	1.60403
		C	-0.761139	-3.10525	1.75707
		C	-2.18822	-3.15161	1.81286
		C	-2.28732	-0.717985	2.15362
		C	-2.33651	1.77055	2.21488
		C	-0.988464	4.28315	2.11222
		C	-0.0182783	-4.32135	1.65277
		C	-2.82637	-4.3994	1.59702
		C	1.43521	-4.26666	1.6785
		C	-2.94048	-1.96404	2.07606
		C	-2.9758	0.534209	2.46128
		C	5.75394	-4.10963	1.57697
		C	-3.0808	2.99746	2.29593
		C	-2.45052	4.2625	2.08243
		C	-0.266069	5.43522	2.44155
		C	6.01024	4.51354	0.996365
		C	-2.09861	-5.55762	1.44638
		C	-0.702967	-5.52634	1.50894
		C	3.59779	-5.37525	1.72829
		C	2.21542	-5.42177	1.76455
		C	7.50849	2.03795	0.527685
		C	7.70805	1.28896	-0.643022
		C	8.59122	2.75744	1.05471
		C	8.95328	1.25437	-1.26464
		H	6.87482	0.733368	-1.05745
		C	9.83887	2.72194	0.432437
		H	8.45988	3.32162	1.97261
		C	10.0251	1.97092	-0.728963
		H	9.08539	0.664821	-2.16725
		H	10.6685	3.27651	0.860591
		H	10.9977	1.9433	-1.21057
		C	7.66291	-0.366954	2.1206
		C	7.78875	-2.78352	2.03879
		C	6.58431	-5.22447	1.32052
		C	8.55701	-3.96131	1.97361
		C	7.96626	-5.14184	1.57773
		C	8.38774	-1.514	2.26268
		C	6.11701	-6.44976	0.618505
		C	5.64068	-6.32596	-0.694866
		C	6.20912	-7.72619	1.1872
		C	5.21656	-7.44575	-1.40489
		H	5.62978	-5.34416	-1.15432
		C	5.78233	-8.84902	0.476201
		C	5.27484	-8.71179	-0.816385
		H	4.84854	-7.32909	-2.41997
		H	5.84403	-9.83164	0.934367
		H	4.94103	-9.58611	-1.36663
		H	8.14976	0.583283	2.27226
		H	9.44366	-1.46807	2.51187
		H	9.62587	-3.90925	2.15811
		H	8.57267	-6.02553	1.40482
		H	3.44841	6.56548	1.79491
		H	1.62434	6.39086	2.64003
		H	7.03596	4.56544	0.659931
		H	1.7418	-6.38852	1.87764
		H	-0.15382	-6.45019	1.38297
		H	-2.61566	-6.49236	1.2581
		H	-3.89939	-4.43458	1.51631
		H	-0.792028	6.32601	2.75093
		C	-4.4113	-2.16535	2.23965
		C	-4.89797	-3.00674	3.25328
		C	-5.33413	-1.57235	1.37167
		C	-6.26364	-3.2624	3.37558
		H	-4.19563	-3.46597	3.94122
		C	-6.69737	-1.83436	1.48114
		H	-4.9725	-0.883544	0.625221
		C	-7.16784	-2.68562	2.48145
		H	-6.61922	-3.91706	4.16562
		H	-7.38793	-1.3771	0.781607
		H	-8.22926	-2.89789	2.56309
		C	-4.2804	0.575048	3.04028
		H	-4.70222	-0.318278	3.46649
		C	-4.47157	2.94896	2.60137
		C	-3.25833	5.41467	1.93221
		C	-5.01618	1.72361	3.06746
		H	-6.02374	1.7196	3.47187
		C	-5.24392	4.12025	2.50729
		H	-6.31196	4.06603	2.69461
		C	-4.65184	5.3045	2.13293
		C	-2.77201	6.75433	1.5051
		C	-1.89316	6.90495	0.420696
		C	-3.2531	7.9148	2.13032
		C	-1.53022	8.16586	-0.0377866
		H	-1.49157	6.02525	-0.0620182
		C	-2.8787	9.18237	1.68086
		H	-3.91502	7.82162	2.98563
		C	-2.02107	9.31426	0.590237
		H	-0.855555	8.24938	-0.883354
		H	-3.2587	10.0649	2.18676
		H	-1.73329	10.2988	0.234255
		H	-5.26335	6.18536	1.9739
		H	4.14209	-6.30264	1.81403
		H	6.59095	-7.83154	2.19845
		Symbol	X	Y	Z
	The excited state	C	0.367425	2.89374	-1.93841
		C	0.988179	1.609	-1.93719
		C	0.205466	0.434935	-1.84014
		C	-1.22131	0.540636	-1.70149
		C	-1.84088	1.81008	-1.69074
		C	-1.05672	2.99007	-1.84992
		C	0.824982	-0.85563	-1.91582
		C	-2.0271	-0.638995	-1.64911
		C	-1.4151	-1.90954	-1.68097
		C	0.0178765	-2.01643	-1.79459
		C	-2.22126	-3.08944	-1.64447
		C	-3.64842	-2.98524	-1.58828
		C	-4.25611	-1.6992	-1.61638
		C	-3.45867	-0.533033	-1.61311
		C	-4.07595	0.756027	-1.56262
		C	-3.27137	1.91844	-1.58279
		C	2.39685	1.51325	-2.2129
		C	2.98915	0.252192	-2.45325
		C	2.24837	-0.972711	-2.15679
		C	2.85112	-2.24459	-2.08488
		C	2.05128	-3.40458	-1.8422
		C	0.626622	-3.3	-1.78823
		C	-1.61317	-4.37234	-1.7059
		C	-0.163542	-4.4855	-1.68953
		C	-2.4393	-5.49485	-1.79651
		C	0.471211	-5.71758	-1.54213
		C	1.86438	-5.80684	-1.48751
		H	2.34456	-6.76258	-1.30476
		C	3.18873	2.71105	-2.29333
		C	1.14427	4.07497	-2.1422
		C	-3.88992	3.19658	-1.53159
		C	-5.28488	3.29838	-1.22362
		C	-5.50739	0.870176	-1.46617
		C	-5.68753	-1.59017	-1.71051
		C	-4.45557	-4.16273	-1.54834
		C	-3.12522	4.37876	-1.75909
		C	-5.84341	4.59106	-1.04605
		C	-1.69737	4.25134	-2.01417
		C	-6.0737	2.11506	-1.13145
		C	-6.3037	-0.321298	-1.71985
		C	2.60478	4.00314	-2.10781
		C	-6.49795	-2.77352	-1.71577
		C	-5.91278	-4.05069	-1.46145
		C	-3.81696	-5.39548	-1.71636
		C	2.63839	-4.67896	-1.64037
		C	-5.10006	5.72016	-1.30807
		C	-3.75812	5.61866	-1.69027
		C	0.464587	5.24686	-2.49022
		C	-0.916098	5.33517	-2.4232
		C	4.31661	-2.49291	-2.23155
		C	5.24181	-1.94189	-1.33845
		C	4.79646	-3.31616	-3.26286
		C	6.60265	-2.21409	-1.45028
		H	4.8845	-1.27364	-0.572225
		C	6.16015	-3.58351	-3.38633
		H	4.0921	-3.74462	-3.96845
		C	7.06775	-3.03902	-2.47534
		H	7.29539	-1.7825	-0.736349
		H	6.51199	-4.22125	-4.19168
		H	8.12747	-3.25767	-2.56231
		C	4.29948	0.241051	-3.02045
		C	4.57987	2.60528	-2.58306
		C	3.45407	5.12906	-1.98251
		C	5.39697	3.74578	-2.49474
		C	4.84551	4.95969	-2.15736
		C	5.08107	1.35843	-3.03913
		C	3.0213	6.50919	-1.62963
		C	2.14207	6.76252	-0.565304
		C	3.55955	7.60881	-2.31586
		C	1.83421	8.06325	-0.184353
		H	1.69514	5.93273	-0.0373778
		C	3.24093	8.91622	-1.94456
		C	2.38241	9.14983	-0.87188
		H	1.15838	8.22623	0.648396
		H	3.66476	9.74951	-2.49701
		H	2.13778	10.1653	-0.575553
		H	4.6892	-0.666318	-3.44653
		H	6.09142	1.31392	-3.43383
		H	6.46455	3.64601	-2.66416
		H	5.48795	5.82022	-2.01131
		H	-0.117165	-6.6168	-1.41252
		H	-2.00554	-6.47625	-1.94198
		H	3.70926	-4.76205	-1.57089
		H	-1.38801	6.2715	-2.69531
		H	-3.20172	6.52787	-1.86669
		H	-5.54807	6.70251	-1.19666
		H	-6.87003	4.68658	-0.722151
		H	-4.40121	-6.29854	-1.80018
		C	-7.43713	2.21195	-0.53813
		C	-8.4902	2.92973	-1.1242
		C	-7.66363	1.56942	0.688038
		C	-9.73992	2.98776	-0.508392
		H	-8.33282	3.42	-2.07993
		C	-8.91175	1.62795	1.30367
		H	-6.85022	1.02472	1.15246
		C	-9.95614	2.33587	0.706822
		H	-10.5474	3.53814	-0.981927
		H	-9.06697	1.11763	2.24982
		H	-10.9305	2.37999	1.18355
		C	-7.69621	-0.249584	-2.02047
		H	-8.15161	0.712794	-2.18778
		C	-7.91139	-2.65602	-1.8677
		C	-6.77196	-5.13279	-1.16474
		C	-8.46905	-1.37074	-2.10533
		H	-9.53001	-1.28998	-2.3223
		C	-8.72061	-3.80199	-1.75178
		H	-9.79292	-3.71124	-1.8971
		C	-8.1598	-4.99926	-1.36362
		C	-6.32019	-6.38471	-0.499232
		C	-5.77811	-6.30847	0.792118
		C	-6.48963	-7.64477	-1.08722
		C	-5.36578	-7.45975	1.45793
		H	-5.70909	-5.33975	1.27415
		C	-6.07488	-8.79871	-0.42081
		H	-6.92259	-7.71283	-2.08089
		C	-5.50173	-8.70947	0.848031
		H	-4.94709	-7.38087	2.45686
		H	-6.19784	-9.76784	-0.895043
		H	-5.1767	-9.60751	1.3642
		H	-8.79129	-5.85805	-1.1584
		H	1.02092	6.11101	-2.82
		H	4.22262	7.43564	-3.15761
		C	3.52678	-2.95955	1.62564
		C	4.18135	-1.69752	1.6691
		C	3.42953	-0.502073	1.64028
		C	1.99612	-0.551991	1.65557
		C	1.33499	-1.79766	1.67409
		C	2.09545	-3.00827	1.64397
		C	4.09665	0.760908	1.58321
		C	1.2374	0.658476	1.69892
		C	1.90643	1.90241	1.68897
		C	3.33934	1.95384	1.58554
		C	1.16956	3.11306	1.83852
		C	-0.257095	3.07198	1.92426
		C	-0.927392	1.81214	1.92979
		C	-0.192034	0.608688	1.83333
		C	-0.862088	-0.656293	1.90459
		C	-0.101674	-1.84763	1.7758
		C	5.61346	-1.64016	1.79022
		C	6.27686	-0.395821	1.78449
		C	5.52976	0.817724	1.49273
		C	6.14655	2.0297	1.12882
		C	5.40642	3.24625	1.20279
		C	4.00954	3.20503	1.5197
		C	1.85898	4.34955	1.99251
		C	3.2913	4.41853	1.73356
		C	1.11774	5.46886	2.38166
		C	3.96987	5.63226	1.63653
		C	5.31165	5.67489	1.2424
		H	5.79544	6.63712	1.10726
		C	6.37768	-2.85261	1.84004
		C	4.29062	-4.16678	1.60403
		C	-0.761139	-3.10525	1.75707
		C	-2.18822	-3.15161	1.81286
		C	-2.28732	-0.717985	2.15362
		C	-2.33651	1.77055	2.21488
		C	-0.988464	4.28315	2.11222
		C	-0.0182783	-4.32135	1.65277
		C	-2.82637	-4.3994	1.59702
		C	1.43521	-4.26666	1.6785
		C	-2.94048	-1.96404	2.07606
		C	-2.9758	0.534209	2.46128
		C	5.75394	-4.10963	1.57697
		C	-3.0808	2.99746	2.29593
		C	-2.45052	4.2625	2.08243
		C	-0.266069	5.43522	2.44155
		C	6.01024	4.51354	0.996365
		C	-2.09861	-5.55762	1.44638
		C	-0.702967	-5.52634	1.50894
		C	3.59779	-5.37525	1.72829
		C	2.21542	-5.42177	1.76455
		C	7.50849	2.03795	0.527685
		C	7.70805	1.28896	-0.643022
		C	8.59122	2.75744	1.05471
		C	8.95328	1.25437	-1.26464
		H	6.87482	0.733368	-1.05745
		C	9.83887	2.72194	0.432437
		H	8.45988	3.32162	1.97261
		C	10.0251	1.97092	-0.728963
		H	9.08539	0.664821	-2.16725
		H	10.6685	3.27651	0.860591
		H	10.9977	1.9433	-1.21057
		C	7.66291	-0.366954	2.1206
		C	7.78875	-2.78352	2.03879
		C	6.58431	-5.22447	1.32052
		C	8.55701	-3.96131	1.97361
		C	7.96626	-5.14184	1.57773
		C	8.38774	-1.514	2.26268
		C	6.11701	-6.44976	0.618505
		C	5.64068	-6.32596	-0.694866
		C	6.20912	-7.72619	1.1872
		C	5.21656	-7.44575	-1.40489
		H	5.62978	-5.34416	-1.15432
		C	5.78233	-8.84902	0.476201
		C	5.27484	-8.71179	-0.816385
		H	4.84854	-7.32909	-2.41997
		H	5.84403	-9.83164	0.934367
		H	4.94103	-9.58611	-1.36663
		H	8.14976	0.583283	2.27226
		H	9.44366	-1.46807	2.51187
		H	9.62587	-3.90925	2.15811
		H	8.57267	-6.02553	1.40482
		H	3.44841	6.56548	1.79491
		H	1.62434	6.39086	2.64003
		H	7.03596	4.56544	0.659931
		H	1.7418	-6.38852	1.87764
		H	-0.15382	-6.45019	1.38297
		H	-2.61566	-6.49236	1.2581
		H	-3.89939	-4.43458	1.51631
		H	-0.792028	6.32601	2.75093
		C	-4.4113	-2.16535	2.23965
		C	-4.89797	-3.00674	3.25328
		C	-5.33413	-1.57235	1.37167
		C	-6.26364	-3.2624	3.37558
		H	-4.19563	-3.46597	3.94122
		C	-6.69737	-1.83436	1.48114
		H	-4.9725	-0.883544	0.625221
		C	-7.16784	-2.68562	2.48145
		H	-6.61922	-3.91706	4.16562
		H	-7.38793	-1.3771	0.781607
		H	-8.22926	-2.89789	2.56309
		C	-4.2804	0.575048	3.04028
		H	-4.70222	-0.318278	3.46649
		C	-4.47157	2.94896	2.60137
		C	-3.25833	5.41467	1.93221
		C	-5.01618	1.72361	3.06746
		H	-6.02374	1.7196	3.47187
		C	-5.24392	4.12025	2.50729
		H	-6.31196	4.06603	2.69461
		C	-4.65184	5.3045	2.13293
		C	-2.77201	6.75433	1.5051
		C	-1.89316	6.90495	0.420696
		C	-3.2531	7.9148	2.13032
		C	-1.53022	8.16586	-0.0377866
		H	-1.49157	6.02525	-0.0620182
		C	-2.8787	9.18237	1.68086
		H	-3.91502	7.82162	2.98563
		C	-2.02107	9.31426	0.590237
		H	-0.855555	8.24938	-0.883354
		H	-3.2587	10.0649	2.18676
		H	-1.73329	10.2988	0.234255
		H	-5.26335	6.18536	1.9739
		H	4.14209	-6.30264	1.81403
		H	6.59095	-7.83154	2.19845
